# Supplementary material for: Developmental temperature has persistent, sexually dimorphic effects on zebrafish cardiac anatomy
Source: Sci Rep. 2018 May 25;8:8125. doi: 10.1038/s41598-018-25991-8 (PMC5970236; doi:10.1038/s41598-018-25991-8)
Supplement: Supplementary file 2 — Dataset 1 [file 41598_2018_25991_MOESM2_ESM.xls]

## Sheet: RUcrit
Data from swimming trials - please see main text for details
TD (oC)	Sex	SL (mm)	RUcrit (SL / sec)
24	Female	25.2	15.515
24	Female	23.26	14.6587
24	Female	24.58	11.7907
24	Female	24.3	16.6472
24	Female	22.21	13.0088
24	Female	24.22	15.032
24	Female	23.12	12.4957
28	Female	22.4	14.8319
28	Female	23.28	14.2713
28	Female	26.176	14.5502
28	Female	24.968	15.6592
28	Female	24.0184	14.1934
28	Female	21.36	14.7426
28	Female	20.96	16.9536
32	Female	25.808	9.40313
32	Female	24.232	12.1607
32	Female	30.144	12.0119
32	Female	25.864	9.51309
32	Female	29.024	9.63863
32	Female	26.216	8.61396
32	Female	25.552	12.6631
24	Juvenile	17.53	17.3575
24	Juvenile	16.183	16.9444
24	Juvenile	17.397	18.7741
24	Juvenile	17.048	15.5246
24	Juvenile	15.21	17.2153
24	Juvenile	16.595	17.8526
24	Juvenile	18.055	18.9314
24	Juvenile	17.55	20.735
24	Juvenile	16.222	18.3558
24	Juvenile	18.81	14.8174
24	Juvenile	18.992	15.3953
24	Juvenile	19.15	19.7871
24	Juvenile	17.706	16.6687
24	Juvenile	16.889	18.1272
24	Juvenile	16.937	22.754
24	Juvenile	19.643	19.1443
24	Juvenile	19.54	18.3024
28	Juvenile	16.452	18.4671
28	Juvenile	16.86	17.6878
28	Juvenile	17.5	17.0275
28	Juvenile	16.1667	17.4539
28	Juvenile	17.357	16.8539
28	Juvenile	17.37	16.7258
28	Juvenile	15.198	16.0749
28	Juvenile	15.738	17.7448
28	Juvenile	16.27	17.2344
28	Juvenile	13.611	16.6232
28	Juvenile	14.365	22.0407
28	Juvenile	17.214	15.9583
28	Juvenile	18.626	19.538
28	Juvenile	19	16.0896
32	Juvenile	15.476	18.6873
32	Juvenile	18.06	18.374
32	Juvenile	14.58	16.2194
32	Juvenile	14.84	16.1168
32	Juvenile	16.666	13.8864
32	Juvenile	15.67	17.3098
32	Juvenile	14.71	15.6528
32	Juvenile	15.531	15.7485
32	Juvenile	17.976	16.1223
32	Juvenile	17.198	16.6324
32	Juvenile	17.02	18.4311
32	Juvenile	16.611	16.2052
32	Juvenile	16.49	18.1696
32	Juvenile	16.01	16.74
32	Juvenile	15.048	18.8021
24	Male	22.72	17.8002
24	Male	23.2	16.0649
24	Male	22.75	16.1248
24	Male	22.42	17.5242
24	Male	23	16.8316
24	Male	22.36	17.1863
28	Male	23.49	16.1101
28	Male	23.81	14.9246
28	Male	24.024	16.3548
28	Male	21.57	17.1427
28	Male	22.857	16.052
28	Male	23.44	17.2518
32	Male	23.22	16.7949
32	Male	23.63	13.0835
32	Male	23.77	11.0602
32	Male	23.38	14.4568
32	Male	23.81	16.2593
32	Male	25.44	13.8521

## Sheet: Heart morphometry
Data from heart morphometry - please see main text for details
TD (oC)	Sex	SL (mm)	VL/VD	BaL/SL	VeV/SL (102 μm2)
24	Female	32	1.6262	0.0340587	24.6949
24	Female	32.6	1.44769	0.0344303	21.6489
24	Female	33.08	1.28693	0.036641	29.2201
24	Female	33.37	1.34083	0.0341146	26.6932
24	Female	33.82	1.5734	0.0330589	28.9571
24	Female	35.19	1.52499	0.0282333	22.6782
24	Female	30.28	1.61797	0.0395411	22.3403
24	Female	31.67	1.62586	0.0300782	24.4631
24	Female	30.9	1.88492	0.0314042	25.8755
28	Female	32.18	1.08837	0.0276563	19.9194
28	Female	31.97	1.63056	0.0306891	29.3118
28	Female	33.06	1.41602	0.0291835	25.1995
28	Female	33.41	1.45404	0.0290386	25.7042
28	Female	31.25	1.25791	0.0344945	24.5314
28	Female	28	1.69084	0.0336941	25.7236
28	Female	34.33	1.56763	0.0318006	22.3575
28	Female	32.19	1.32347	0.0299442	27.2573
32	Female	30.71	1.22683	0.0383694	35.9217
32	Female	31.1	1.32306	0.0294593	33.577
32	Female	33.93	1.55416	0.0304635	29.3208
32	Female	35	1.40141	0.0305256	28.9619
32	Female	34.29	1.55515	0.023501	23.9089
32	Female	30.9	1.50043	0.0332236	19.5978
32	Female	31.83	1.57917	0.0301016	23.4873
24	Juvenile	13.46	1.64267	0.0311345	4.24721
24	Juvenile	11.53	1.37159	0.0286678	4.95815
24	Juvenile	13.54	1.42285	0.0293797	5.18065
24	Juvenile	11.86	1.59632	0.0312023	4.08622
24	Juvenile	13.65	1.54444	0.0328823	4.00199
24	Juvenile	11.96	1.46367	0.03236	4.33524
24	Juvenile	14.06	1.74692	0.0293543	6.72808
24	Juvenile	12.11	1.73773	0.0273894	4.15832
24	Juvenile	14.57	1.47772	0.0307718	6.96956
24	Juvenile	12.3	1.57944	0.0263424	3.78179
24	Juvenile	11.15	1.41609	0.0268737	2.51507
24	Juvenile	12.47	1.47764	0.0290852	4.08977
24	Juvenile	14.57	1.74119	0.0297666	6.98175
24	Juvenile	14.58	1.67865	0.0278338	5.05444
24	Juvenile	14.65	1.46839	0.0312191	5.32392
28	Juvenile	11.65	1.64405	0.0298456	3.60005
28	Juvenile	11.81	1.32967	0.0327149	2.47874
28	Juvenile	12.02	1.37023	0.0279843	2.78132
28	Juvenile	12.12	1.33249	0.0284679	3.12598
28	Juvenile	12.17	1.3091	0.0291395	2.93911
28	Juvenile	13	1.47573	0.0257496	2.90341
28	Juvenile	11.12	1.47875	0.0250927	3.78472
28	Juvenile	13.15	1.43452	0.024027	4.58558
28	Juvenile	13.16	1.46648	0.0241477	3.75661
28	Juvenile	14.44	1.51158	0.0253458	4.91274
32	Juvenile	11.21	1.41476	0.0309578	2.02677
32	Juvenile	11.41	1.45661	0.022494	1.85137
32	Juvenile	11.63	1.27419	0.0234697	1.52861
32	Juvenile	12.06	1.64503	0.0266131	2.77334
32	Juvenile	13.64	1.39034	0.0279102	3.95485
32	Juvenile	13.11	1.33214	0.0269535	2.49579
32	Juvenile	13.3	1.4189	0.0253004	3.31892
32	Juvenile	13.43	1.30366	0.0247684	3.26624
24	Male	31.15	1.33242	0.0310908	39.0487
24	Male	32.62	1.346	0.0297679	36.3228
24	Male	32.77	1.44584	0.0312365	42.5275
24	Male	31.49	1.46624	0.0305169	32.9659
24	Male	32.22	1.43567	0.0350234	45.1803
24	Male	32.08	1.47598	0.03051	25.78
24	Male	30.24	1.61474	0.0381124	34.4188
24	Male	33.56	1.15218	0.0322072	24.593
24	Male	31.37	1.6338	0.0299581	29.3683
28	Male	31.46	1.20654	0.0318079	37.7072
28	Male	33.05	1.358	0.0318233	45.9027
28	Male	30.18	1.27052	0.0352048	34.1107
28	Male	30.9	1.27206	0.0335536	26.7398
28	Male	32.75	1.32643	0.0325972	35.3015
28	Male	32.59	1.61408	0.0303843	29.3033
28	Male	33.26	1.08462	0.0375335	24.2714
28	Male	33.25	1.06314	0.0367685	35.7659
28	Male	29.52	1.47094	0.0315787	35.1657
32	Male	32.3	1.0879	0.0376703	39.083
32	Male	30.64	1.13334	0.0347892	34.8575
32	Male	31.57	1.16353	0.0328373	41.3004
32	Male	31.92	1.07465	0.0360119	39.4578
32	Male	32.65	1.10559	0.0306881	25.0813
32	Male	31.86	1.08009	0.031189	30.3044
32	Male	32.02	1.22138	0.0330059	37.9214
32	Male	29.45	1.12062	0.0327471	22.2911

## Sheet: Gene expression
Data from gene expression - please see main text for details
TD (oC)	2^(-ΔCT)nfat	2^(-ΔCT)nppa	2^(-ΔCT)myh7	2^(-ΔCT)mybpc3
24	0.0101667	1.49485	0.617709	0.0593339
24	0.0260965	1.83401	1.39474	0.0472023
24	0.022328	1.63014	1.41912	0.0416656
24	0.0249468	1.58008	0.510506	0.0416656
28	0.0152505	0.308855	0.0208328	0.0188407
28	0.000368768	0.00458139	0.00370837	0.000479893
28	0.00317286	0.0413778	0.00356965	0.000551252
28	0.00164808	0.0440413	0.0246888	0.000997082
32	0.0024551	0.0114779	0.00281042	0.00120646
32	0.000700173	0.00721392	0.00153771	0.000239946
32	0.0113592	1.04608	0.450625	0.0217175
